# Supplementary material for: Atopic dermatitis and fecundity: a Danish National Birth Cohort study
Source: Hum Reprod Open. 2025 Dec 8;2026(1):hoaf077. doi: 10.1093/hropen/hoaf077 (PMC12802894; doi:10.1093/hropen/hoaf077)
Supplement: hoaf077_Supplementary_Data [file hoaf077_supplementary_data.zip]

Archive with 3 entries (3 files):
- supplementary_figure_S1_EO.pdf
- Supplementary file S1.pdf
- Supplementary tables.pdf
